# Supplementary material for: Alteration in Gut Microbiota Associated with Zinc Deficiency in School-Age Children
Source: Nutrients. 2022 Jul 14;14(14):2895. doi: 10.3390/nu14142895 (PMC9319427; doi:10.3390/nu14142895)
Supplement: Supplementary file 1 [file nutrients-14-02895-s001.zip]

Archive with 1 entries (1 files):
- nutrients-1784098-supplementary.pdf
